# Supplementary material for: Antitumor Effect of Berberine Analogs in a Canine Mammary Tumor Cell Line and in Zebrafish Reporters via Wnt/β-Catenin and Hippo Pathways
Source: Biomedicines. 2023 Dec 15;11(12):3317. doi: 10.3390/biomedicines11123317 (PMC10741123; doi:10.3390/biomedicines11123317)
Supplement: Supplementary file 1 [file biomedicines-11-03317-s001.zip]

Archive with 1 entries (1 files):
- biomedicines-2735149-supplementary.pdf
